# Supplementary material for: Immunity elicited by natural infection or Ad26.COV2.S vaccination protects hamsters against SARS-CoV-2 variants of concern
Source: Sci Transl Med. 2021 Sep 7;13(618):eabj3789. doi: 10.1126/scitranslmed.abj3789 (PMC8818312; doi:10.1126/scitranslmed.abj3789)
Supplement: Supplementary file 2 — Data file S1 [file scitranslmed.abj3789_data_file_s1.zip]

Archive with 1 entries (1 files):
- scitranslmed.abj3789_data_file_s1.xlsx
