# Supplementary material for: Immunity elicited by natural infection or Ad26.COV2.S vaccination protects hamsters against SARS-CoV-2 variants of concern
Source: Sci Transl Med. 2021 Sep 7;13(618):eabj3789. doi: 10.1126/scitranslmed.abj3789 (PMC8818312; doi:10.1126/scitranslmed.abj3789)
Supplement: Supplementary file 2 — Data file S1 [file scitranslmed.abj3789_data_file_s1.zip › scitranslmed.abj3789_data_file_s1.xlsx]

## Sheet: Fig 1 Source Data
Figure 1 Source Data Compiled
Figure 1A Source Data (Relative Body Weight Change (%) Post-Challenge)
	WA1/2020 5E5 TCID50						WA1/2020 5E4 TCID50
Days Post Challenge	Hamster 1	Hamster 2	Hamster 3	Hamster 4	Hamster 5	Hamster 6	Hamster 7	Hamster 8	Hamster 9	Hamster 10	Hamster 11	Hamster 12
0	0	0	0	0	0	0	0	0	0	0	0	0
1	-2.09	-3.53	0.15	-0.64	-2.62	-0.68	-0.61	1.7	-0.3	-1.81	0.6	-0.07
2	-4.89	-4.95	-3.01	-4.42	-4.27	-3	-4.12	-1.4	-4.66	-4.56	-3.11	-3.28
3	-11.64	-9.71	-11.44	-7.54	-4.82	-9.23	-9.15	-3.12	-12.52	-8.48	-8.12	-7.01
4	-14.83	-10.66	-13.54	-7.42	-6.04	-11.13	-10.09	-8.8	-15.6	-11.53	-10.39	-7.76
5	-16.85	-13.63	-15.54	-9.76	-5.16	-12.92	-11.14	-10.51	-17.52	-14.18	-12.9	-9.15
6	-18.68	-16.36	-18.28	-12.76	-5.05	-13.87	-14.54	-13.94	-23.04	-16.83	-15.65	-11.5
7	-16.08	-11.96	-14.49	-13.43	-2.51	-13.13	-10.44	-9.23		-18.5	-17.32	-12.99
8	-13.48	-8.4	-11.12	-10.76	-0.53	-9.65	-6.11	-5.58		-14.08	-13.98	-10.54
9	-10.39	-4.24	-5.86	-7.76	1.45	-5	-4.35	-1.19		-11.53	-10.87	-6.8
10	-8.07	-3.29	-5.12	-5.09	3.22	-2.68	-2.83	0.63		-11.04	-9.44	-4.45
11	-6.43	-0.32	-2.7	-4.09	5.31	-1.41	-1.9	3.74		-8.09	-6.09	-2.96
12	-5.18	0.99	1.62	-1.76	5.64	-0.99	2.32	5.67		-7.99	-4.9	-1.25
13	-3.25	2.17	3.83	-2.42	5.75	0.27	3.84	8.03		-7.4	-3.35	-0.07
14	-1.51	3.01	2.67	-1.09	6.19	0.7	5.95	11.46		-5.24	-2.39	0.99
Figure 1B Source Data (Relative Body Weight Change (%) Post-Challenge)
	B.1.1.7 5E4 TCID50						B.1.1.7 5E3 TCID50
Days Post Challenge	Hamster 1	Hamster 2	Hamster 3	Hamster 4	Hamster 5	Hamster 6	Hamster 7	Hamster 8	Hamster 9	Hamster 10	Hamster 11	Hamster 12
0	0	0	0	0	0	0	0	0	0	0	0	0
1	-2.45	-0.94	-1	-2.39	0.13	-2.7	-1.88	-1.62	-3.83	-0.42	-2.22	-2.78
2	-2.45	-3.49	-2.77	-4.1	-0.89	-3.24	-2.23	-2.74	-2.03	-1.12	-3.98	-0.58
3	-6.46	-9.25	-5.64	-8.78	-5.35	-6.59	-3.63	-6.11	-3.04	-3.64	-6.44	-0.35
4	-9.8	-13.67	-9.18	-11.97	-6.11	-9.41	-5.98	-9.48	-4.85	-4.48	-9.95	-0.35
5	-11.58	-15.42	-7.96	-15.74	-6.5	-10.38	-6.8	-11.47	-5.64	-6.71	-11.83	-1.16
6	-14.37	-16.49	-9.73	-19.04	-8.15	-11.46	-8.91	-12.47	-8.91	-7.13	-13.93	-3.7
7	-11.36	-13.67	-8.3	-19.84	-8.15	-11.57	-4.57	-11.35	-5.86	-9.23	-13.11	-4.4
8	-8.46	-9.79	-4.2	-15.28	-4.46	-8.43	-0.94	-7.23	-1.13	-5.31	-8.78	-3.36
9	-7.13	-6.3	-0.55	-11.29	-0.38	-5.3	0.94	-4.99	0.79	-4.62	-6.79	-1.39
10	-5.57	-5.36	0.77	-8.44	0.51	-2.7	2.93	-5.61	2.14	-0.28	-5.27	-0.35
11	-2.45	-4.96	1.66	-4.56	3.44	-2.38	4.1	-3.62	3.83	1.12	-3.86	0.69
12	-0.33	-4.42	3.76	-1.71	4.59	-2.7	4.57	-1.12	4.51	2.1	-3.63	1.39
13	2.12	-2.68	7.63	0.46	7.01	-2.27	8.56	-1.25	8.12	2.8	-3.4	3.94
14	3.34	0.54	8.08	3.65	10.57	0.65	11.49	3.12	11.5	7.27	0.12	4.86
Figure 1C Source Data (Relative Body Weight Change (%) Post-Challenge)
	B.1.351 5E5 TCID50					B.1.351 5E4 TCID50						B.1.351 5E3 TCID50
Days Post Challenge	Hamster 1	Hamster 2	Hamster 3	Hamster 4	Hamster 5	Hamster 6	Hamster 7	Hamster 8	Hamster 9	Hamster 10	Hamster 11	Hamster 12	Hamster 13	Hamster 14	Hamster 15	Hamster 16	Hamster 17
0	0	0	0	0	0	0	0	0	0	0	0	0	0	0	0	0	0
1	-0.33	1.23	-2.11	-0.98	-2.36	-0.74	-0.99	1.02	-0.96	-0.41	-0.5	-1.62	1.35	0.21	-0.31	-1.59	-2.45
2	-3.36	-1.85	-4.73	-3.26	-5.39	-3.24	-4.12	-1.34	-1.99	-2.24	-2.81	-0.92	0	-2.95	-1.25	-1.89	-2.77
3	-9.55	-5.25	-8.38	-7.83	-10.44	-5.6	-2.41	-5.9	-7.31	-6.88	-7.59	-4.3	-2.53	-4.73	-3.74	-3.71	-7.01
4	-12.97	-10.96	-11.29	-11.09	-14.14	-7.66	-4.4	-8.1	-10.11	-8.53	-11.88	-7.83	-6.08	-10.08	-7.02	-7.19	-10.44
5	-15.21	-13.73	-13.04	-12.89	-15.82	-9.13	-7.53	-11.41	-12.18	-10.52	-14.36	-11.64	-7.77	-12.13	-7.18	-9.01	-13.54
6	-16.66	-13.73	-12.31	-16.48	-18.86	-10.31	-10.94	-15.03	-14.24	-12.01	-16.5	-14.18	-9.97	-14.87	-9.98	-11.58	-15.01
7	-16.13	-11.42	-7.36	-18.92	-21.38	-10.46	-7.67	-15.18	-15.28	-13.67	-18.15	-15.03	-8.61	-14.87	-8.89	-12.19	-16.64
8	-12.71	-6.64	-6.19	-17.78		-9.57	-4.83	-10.15	-11.73	-12.51	-17.33	-10.23	-5.74	-11.58	-8.11	-9.46	-13.7
9	-10.99	-5.09	-2.69	-14.52		-6.48	-4.4	-6.37	-9.08	-10.19	-14.52	-8.4	-4.9	-8.84	-7.18	-6.74	-10.93
10	-8.62	-3.24	-0.36	-11.91		-5.74	-1.85	-5.11	-8.19	-9.36	-11.39	-6.14	-4.39	-8.57	-5.62	-5.83	-8.97
11	-6.65	-1.85	1.97	-11.42		-5.01	-0.85	-3.86	-7.01	-9.03	-10.89	-2.75	-4.9	-5	-4.06	-5.07	-8.65
12	-5.99	-0.77	0.22	-8.65		-3.83	1.14	-2.44	-5.83	-7.21	-7.1	-2.33	-3.04	-2.81	-2.96	-3.86	-7.99
13	-4.54	1.23	2.11	-7.99		-4.42	-0.71	-0.39	-6.27	-6.21	-6.77	-4.87	-1.52	-2.26	-3.43	-4.16	-8.16
14	-2.44	1.54	2.55	-7.34		-2.36	2.41	-3.23	-4.65	-4.89	-5.94	-2.33	-0.34	-2.54	-2.18	-2.5	-6.04
Figure 1D Source Data (Peak Weight Loss (%) Post-Challenge)
Strain:	WA1/2020		B.1.1.7		B.1.351
Challenge Dose:	5E5 TCID50	5E4 TCID50	5E4 TCID50	5E3 TCID50	5E5 TCID50	5E4 TCID50	5E3 TCID50
	18.6843	14.5399	14.3653	8.90973	16.6557	10.4566	15.0318
	16.3597	13.9428	16.4879	12.4688	13.7346	10.9375	9.96622
	18.2814	23.0442	9.73451	8.90643	13.0371	15.1849	14.8732
	13.4252	18.4996	19.8404	9.23077	18.9233	15.2768	9.9844
	6.03657	17.3238	8.15287	13.9344	21.3805	13.6703	12.1877
	13.8695	12.9924	11.5676	4.39815		18.1518	16.6395

## Sheet: Fig 2 Source Data
Figure 2 Source Data Compiled
Figure 2A Source Data (Relative Body Weight Change (%) Post-Challenge)
Days Post Challenge	Hamster 1	Hamster 2	Hamster 3	Hamster 4	Hamster 5	Hamster 6	Hamster 7	Hamster 8	Hamster 9	Hamster 10	Hamster 11	Hamster 12	Hamster 13	Hamster 14	Hamster 15	Hamster 16	Hamster 17	Hamster 18
0	0	0	0	0	0	0	0	0	0	0	0	0	0	0	0	0	0	0
1	3.01	-0.74	-0.46	-0.31	-1.21	-0.08	1.43	1.85	-0.88	-1.79	-1.82	-2.78	1.06	0.4	0.22	-1.54	0.08	-1.82
2	0	-1.1	-2.28	-3.9	-3.32	-2.64	-1.99	-1.99	-3.15	-5.07	-5.45	-4.92	-3.19	-3.33	-2.35	-3.43	-2	-5.05
3	-2.78	-1.03	-2.89	-6.95	-7.28	-5.93	-5.48	-4.33	-6.01	-7.8	-9.42	-7.06	-6.22	-5.86	-5.52	-7.95	-5.65	-7.61
4	-5.48	-1.4	-5.94	-9.99	-10.84	-12.1	-6.75	-12.43	-12.24	-10.06	-11.16	-10	-10.55	-11.96	-10.6	-13.91	-9.81	-11.17
5	-8.41	-5.29	-8.22	-11.4	-12.62	-13.14	-8.26	-13.07	-12.54	-10.69	-13.88	-12.86	-11.31	-14.09	-12.51	-14.63	-11.31	-12.16
6	-8.41	-8.46	-8.14	-14.91	-16.26	-15.54	-10.41	-13.71	-15.18	-14.04	-17.44	-14.52	-14.34	-16.94	-14.28	-18.43	-13.72	-15.3
7	-6.31	-5.51	-5.78	-16.55	-15.13	-18.59	-12.15	-12.29	-12.02	-13.65	-21.16	-15.95	-13.05	-16.63	-11.33	-19.15	-15.71	-15.63
8	-3.76	-3.01	-2.89	-17.41	-12.7	-16.67	-7.94	-8.81	-7.18	-12.56		-14.13	-10.7	-12.98	-7.65	-19.69	-14.21	-12.9
9	-1.35	-1.76	-3.2	-14.05	-10.19	-13.54	-6.04	-4.97	-5.28	-11.08		-10.87	-7.13	-9.11	-5.67	-18.61	-12.39	-11.5
10	-0.83	-0.07	-2.59	-13.51	-9.71	-10.9	-4.77	-6.82	-5.57	-9.36		-8.65	-6.53	-8.39	-5.81	-15	-10.64	-9.93
11	-1.43	1.54	0.76	-10.69	-9.47	-8.57	-4.29	-7.32	-3.15	-9.52		-7.46	-5.54	-5.07	-5.96	-15.18	-10.31	-9.26
12	-1.58	2.5	1.75	-11.01	-8.17	-7.85	-4.13	-7.74	-0.81	-9.59		-8.33	-3.72	-4.51	-4.78	-14.72	-8.73	-7.44
13	-0.15	0.15	-0.68	-10.3	-7.2	-6.81	-1.43	-5.75	0.88	-8.89		-7.22	-1.29	-3.96	-5	-12.38	-6.57	-7.03
14	2.18	-0.29	1.52	-7.96	-5.58	-4.89	-1.03	-4.4	2.49	-7.64		-4.76	-0.83	-4.83	-0.52	-13.82	-5.9	-5.54
15	1.05	0.88	1.67	-8.59	-5.66	-4.25	0.56	-3.55	-0.95	-7.49		-6.11	-0.3	-2.93	-1.69	-10.93	-7.15	-5.54
16	2.1	3.16	3.2	-6.95	-5.99	-4.41	-0.16	-2.27	0.37	-7.33		-6.19	0.83	0.63	-1.91	-11.83	-5.65	-6.53
17	1.5	3.09	4.34	-6.79	-5.5	-3.04	-1.27	-2.13	3.3	-5.85		-5.95	0.99	0.08	-2.21	-11.38	-5.07	-5.05
18	0.75	3.01	3.65	-5.78	-6.23	-3.04	-1.67	-3.55	1.83	-5.54		-6.51	1.52	-1.98	-0.88	-9.21	-5.4	-5.13
19	2.18	3.53	3.2	-5.46	-5.99	-2.32	-1.51	-2.56	4.62	-7.1		-4.44	1.82	-0.95	0.37	-9.49	-4.32	-6.12
20	3.91	5.37	6.16	-5.15	-5.66	-4.41	-0.4	-3.13	3.01	-6.08		-4.52	0.68	-0.4	0.81	-14.91	-4.16	-5.13
21	3.31	5	8.45	-4.92	-5.5	-1.76	-1.51	-2.41	2.71	-4.99		-3.17	0.61	2.61	0.22	-12.38	-2.41	-4.3
22	4.36	4.56	6.32	-4.61	-5.5	-0.08	1.67	0.28	4.4	-4.06		-2.78	1.97	6.73	1.91	-16.26	-3.66	-3.56
23	4.28	5	5.33	-4.45	-3.32	0	5.16	2.41	6.74	-5.3		-3.49	3.87	4.91	5	-13.64	-3.08	-3.14
24	7.14	7.94	8.75	-2.5	-2.43	1.84	6.27	4.47	8.58	-4.91		-3.17	6.6	5.3	5.96	-12.29	-1.75	-3.39
25	9.39	8.6	12.18	-2.11	-3.07	1.04	4.61	4.05	6.38	-3.9		-1.67	5.69	8.79	3.09	-10.12	-0.83	-1.9
26	6.61	7.35	9.97	-1.48	-1.46	2.4	3.97	3.69	8.8	-2.96		-1.98	6.22	10.77	4.27	-8.58	-0.42	-2.98
27	8.26	8.6	10.65	-0.7	-2.91	3.37	6.67	6.96	9.31	-3.04		-2.22	7.81	10.69	7.73	-13.46	0.25	-2.32
28	9.77	10.29	12.4	-0.23	-3.4	3.93	5.56	5.11	9.02	-1.64		-1.03	6.68	6.02	6.18	-11.65	0.33	-2.4
29	10.14	12.35	13.62	-1.41	-2.75	4.65	5	3.91	9.38	-1.72		-1.67	7.51	8.39	4.27	-11.11	1.08	-0.83
30	7.96	10.66	12.48	-1.25	-2.02	3.04	5.4	4.69	9.38	-2.26		-2.78	7.21	9.58	5.74	-11.11	1.66	0.08
31	8.49	10.59	11.04	0.55	-1.54	3.21	8.02	7.1	10.41	-2.65		-0.95	10.32	12.83	8.24	-12.65	2.08	-0.58
32	10.89	13.75	14.08	0.62	-1.94	4.25	7.78	6.46	10.7	-2.11		-1.03	9.79	10.06	9.27	-11.83	3.33	1.57
33	10.37	13.68	14.99	-0.16	-1.21	5.85	5.64	6.25	9.16	-1.56		-1.27	12.59	10.77	7.36	-11.02	3.24	1.41
34	10.52	10.81	14.54	1.01	-0.81	4.89	8.26	7.74	9.68	0		-0.79	10.39	12.83	9.27	-11.2	4.57	1.49
35	10.29	11.4	13.47	1.17	-0.16	5.77	10.33	9.8	12.24	-0.78		0.4	12.06	13.62	12.88	-11.38	4.32	2.73
Figure 2C Source Data (Relative Body Weight Change (%) Post-Challenge)
	WA1/2020 + WA1/2020						WA1/2020 + B.1.1.7						WA1/2020 + B.1.351						Naive + WA1/2020						Naive + B.1.1.7						Naive + B.1.351
Days Post Challenge	Hamster 1	Hamster 2	Hamster 3	Hamster 4	Hamster 5	Hamster 6	Hamster 7	Hamster 8	Hamster 9	Hamster 10	Hamster 11	Hamster 12	Hamster 13	Hamster 14	Hamster 15	Hamster 16	Hamster 17	Hamster 18	Hamster 19	Hamster 20	Hamster 21	Hamster 22	Hamster 23	Hamster 24	Hamster 25	Hamster 26	Hamster 27	Hamster 28	Hamster 29	Hamster 30	Hamster 31	Hamster 32	Hamster 33	Hamster 34	Hamster 35	Hamster 36
35	0	0	0	0	0	0	0	0	0	0		0	0	0	0	0	0	0	0	0	0	0	0	0	0	0	0	0	0	0	0	0	0	0	0	0
36	-0.34	2.11	1.27	0.54	-0.32	0.61	2.3	0.06	-0.46	-0.39		-0.95	0.61	-1.05	0.65	-4.28	-0.64	-1.13	0.33	0.6	-1.26	-1.05	-0.34	0.3	-0.58	-1.43	-1.35	-0.41	-0.76	-0.86	-2.98	-0.54	-0.2	-0.98	-0.57	-1.21
37	2.04	3.5	3.89	1.54	-0.08	0.45	1.22	-0.78	-0.98	1.18		-0.4	1.02	1.46	-0.2	-2.14	0.88	0.4	-2.12	-3.95	-2.94	-5.36	-4.89	-2.57	-0.73	-3.62	-2.33	-2.3	-2.95	-2.38	-5.21	-1.62	-0.27	-1.69	-2.46	-4.1
38	0.61	3.7	1.95	3.01	-0.49	0.68	2.59	1.29	-0.07	0.39		-0.4	-0.2	2.09	1.04	-2.24	0.32	-0.89	-5.23	-6.79	-7.31	-9.35	-8.83	-7.03	-6.74	-6.55	-6.98	-4.87	-6.07	-7.82	-7.61	-5.55	-4.71	-6.84	-5.82	-8.96
39	2.59	3.17	3.49	2.62	0.32	0.83	3.82	3.56	-0.07	1.49		-0.79	0.34	1.67	3.26	-5.61	1.2	-0.16	-7.52	-10.22	-10.34	-11.03	-11.41	-9.76	-9.5	-9.41	-9.6	-8.05	-9.27	-10.87	-11.33	-8.79	-7.68	-10.22	-8.53	-12.22
40	5.04	4.55	5.3	2.31	0.32	1.97	4.97	4.92	0.98	3.07		0.71	0.54	-0.63	2.54	-5.4	1.99	-0.56	-11.36	-12.03	-14.03	-13.97	-13.98	-13.31	-12.18	-13.23	-14.85	-10.83	-11.29	-11.82	-14.31	-11.95	-11.92	-12.62	-10.34	-13.15
41	4.56	4.88	5.16	1.93	-0.41	1.36	3.24	3.43	0.39	3.69		0.4	-0.07	0.98	0.72	-5.81	2.55	1.05	-13.89	-14.86	-14.37	-17.96	-17.24	-16.72	-14.87	-16.44	-17.03	-13.33	-14.15	-14.3	-16.38	-14.26	-16.36	-15.29	-12.88	-15.95
42	4.36	2.31	3.35	3.24	-0.16	2.42	3.89	4.2	1.89	3.54		1.19	-0.07	1.67	1.5	-2.55	4.14	1.45	-10.95	-13.32	-11.09	-20.06	-19.73	-18.23	-14.21	-19.3	-17.1	-15.63	-16.26	-15.73	-17.45	-14.34	-19.19	-16.36	-15.09	-19.78
43	4.63	2.31	3.82	2.39	0.97	1.52	4.46	7.05	2.02	3.14		1.82	0.2	1.39	2.02	-0.2	4.86	1.61	-9.07	-10.14	-9.33		-17.75	-17.32	-9.72	-18.96	-14.7	-15.36	-12.89	-14.39	-12.66	-10.64	-19.33	-13.96	-13.62	-19.22
44	6.34	4.88	5.43	3.94	1.86	4.09	5.26	5.17	-0.2	4.25		2.92	2.23	1.25	4.76	1.43	6.14	2.9	-6.86	-7.13	-6.13		-15.01	-14.67	-6.38	-14.6	-12.15	-13.8	-10.7	-10.39	-9.84	-8.48	-18.92	-10.31	-10.83	-16.32
45	6.88	6.34	5.23	4.17	2.27	4.09	4.54	3.36	0.72	4.72		2.29	1.42	2.86	3.91	1.83	5.82	3.54	-5.39	-5.24	-5.38		-12.18	-11.88	-6.89	-11.6	-9.3	-11.23	-8.76	-9.91	-7.78	-6.86	-13.33	-8.36	-8.7	-13.34
46	8.04	5.02	5.16	5.25	2.84	5.61	5.11	3.49	2.55	6.37		2.77	1.35	4.04	5.35	1.94	5.9	3.46	-3.92	-4.64	-4.79		-9.95	-9.23	-8.92	-8.94	-6.68	-9	-6.66	-8.48	-4.96	-4.32	-11.11	-6.84	-8.12	-11.47
47	8.65	5.81	4.23	5.09	3.08	6.36	6.26	5.69	2.42	5.35		3.72	3.72	5.71	6.26	4.79	8.05	5.23	-4.17	-2.84	-5.88		-7.55	-7.26	-7.4	-6.96	-5.48	-7.51	-6.32	-6.77	-5.71	-4.86	-7.68	-4.27	-5.25	-8.58
48	9.74	6.34	5.77	5.56	3.65	8.64	6.84	6.99	2.55	5.5		4.66	6.3	4.81	6.65	7.95	8.84	4.51	-3.68	-0.69	-3.28		-5.75	-5.9	-3.7	-2.73	-4.8	-7.17	-2.95	-4.86	-3.06	-4.01	-5.86	-3.2	-4.43	-8.4
49	12.67	8.58	6.77	7.25	5.75	7.95	5.26	5.05	0.39	5.03		4.82	7.24	7.39	4.56	9.58	10.2	5.88	-1.72	-1.89	-2.94		-4.12	-3.71	-1.74	-2.86	-2.85	-3.99	-2.36	-4.67	-3.23	-2.62	-5.45	-1.96	-3.94	-6.44
Figure 2D Source Data (Peak Weight Loss (%) Post-Challenge)
	CoV-WH (SD0):CoV-WH (SD28)						CoV-UCoV-WH (SD0):CoV-UK (SD28)						CoV-UCoV-WH (SD0):CoV-RSA (SD28)						CoV-WH (SD28)						CoV-UK (SD28)						CoV-RSA (SD28)
	0.340599	0	0	0	0.486224	0	0	0.776197	0.979752	0.393082		0.948617	0.203114	1.0453	0.195567	5.8104	0.63745	1.12721	13.8889	14.8625	14.3697	20.063	19.7256	18.2299	14.8658	19.3042	17.1043	15.6292	16.2595	15.7293	17.4524	14.3408	19.3266	16.3556	15.0943	19.7761
Figure 2E Source Data (sgRNA in Lung Tissue - LOG10 transformed data)
	WA1/2020 + WA1/2020	WA1/2020 + B.1.1.7	WA1/2020 + B.1.351	Naive + WA1/2020	Naive + B.1.1.7	Naive + B.1.351
	2	2	2	4.83102	4.46028	5.17323
	2	2	2	4.73884	4.68344	4.6658
	2	2	2	4.74183	4.29996	5.0327
	2	2	2		4.44128	5.37435
	2		2	4.51373	4.97031	4.27867
	2	2	2	3.76021	4.52603	4.5389
Figure 2F Source Data (gRNA in Lung Tissue - LOG10 transformed data)
	WA1/2020 + WA1/2020	WA1/2020 + B.1.1.7	WA1/2020 + B.1.351	Naive + WA1/2020	Naive + B.1.1.7	Naive + B.1.351
	4.2195	4.62916	3.76245	6.16333	5.67521	5.92527
	3.8711	4.22868	4.17869	6.2027	5.9688	5.78594
	4.66155	4.47738	4.00153	5.8409	5.66065	6.16289
	4.82489	4.59973	4.10457		5.82092	6.48378
	4.73519		4.65211	5.90351	5.84351	5.79993
	4.39605	4.59143	4.41049	5.16198	5.97619	5.91067

## Sheet: Fig 3 Source Data
Figure 3 Source Data Compiled
Figure 3A Source Data (Week 0 ELISA Titers against variant RBD proteins)
	Variant RBD Protein
	WA1/2020																				B.1.1.7																				B.1.351
Ad26.COV2.S	25	25	25	25	25	25	25	25	25	25	25	25	25	25	25	25	25	25	25	25	25	25	25	25	25	25	25	25	25	25	25	25	25	25	25	25	25	25	25	25	25	25	25	25	25	25	25	28.9	25
Sham	25	25	25	25	25	25	25	25	25	25	25	25	25	25	25	25	25	25	25	25	25	25	25	25	25	25	25	25	25	25	25	25	25	25	25	25	25	25	25	25	25	25	25	25	25	25	25	25	25
Figure 3B Source Data (Week 4 ELISA Titers against variant RBD proteins)
	Variant RBD Protein
	WA1/2020																				B.1.1.7																				B.1.351
Ad26.COV2.S	2518.7	3803.2	4222.1	4261.7	4418.7	2313.5	1074.8	1456	1161.5	5394.6	3535.4	3565.1	1375.1	1971.5	1482	1178.5	1026.5	1376.5	5656	923.9	1686.2	1819.7	3037.6	2572.7	3360.5	1284.8	701.6	1195.5	1042.3	2545.3	3596.2	2350.8	1085.4	1561.9	888.9	598.6	579.7	545.8	2694.5	442.6	189.1	181.7	327.6	248.5	230.6	93.2	55.7	69.5	46.8
Sham	25	25	25	25	25	25	25	25	25	25	25	25	25	25	25	25	25	25	25	25	25	25	25	25	25	25	25	25	25	25	25	25	25	25	25	25	25	25	25	25	25	25	25	25	25	25	25	25	25
Figure 3C Source Data (Week 4 MSD - variant RBD)
	Variant RBD
	WA1/2020 RBD																				B.1.1.7 RBD																				P.1 RBD
Ad26.COV2.S	518212	768476	889001	425742	813144	432760	589389	539874	406722	517840	426926	543714	248710	377240	398668	321032	436886	587160	1033840	629486	340616	422426	611080	317926	564234	254152	399914	384317	287479	340420	287014	355568	191321	305902	272166	211783	328512	353666	766630	435505	90645	142966	164487	84619.5	192688	88144	79113.5	78383	40455.5
Sham	448	183.5	388	524.5	356	480.5	990.5	1159	1106.5	2382	568	630.5	252	435	429	738.5	361	375	544	301.5	463	177	291	469.5	339	445	722	847.5	929	1522.5	485.5	629	218	439	443	375.5	350	349	522.5	296.5	285.5	162	142	446.5	283.5	318.5	310	433	468
Figure 3D Source Data (Week 4 MSD - variant S)
	Variant S
	WA1/2020 S																				B.1.1.7 S																				P.1 S
Ad26.COV2.S	601218	887860	963805	483664	999091	552950	616002	650800	428525	814460	519906	636306	311608	486212	477525	318448	637950	772160	1531930	646118	456528	604118	758055	386640	814051	357330	445304	476205	323554	520560	375847	423156	226619	344250	375096	205288	461048	508756	1292950	501920	173011	293478	269870	168681	407776	258074	131590	180318	92180.5
Sham	199.5	96	279.5	169	156	157.5	987.5	855	1348	2575.5	336	341.5	117	133	173	150	145	158.5	223.5	143.5	198	78.5	173.5	142	118.5	80.5	775	553	925	1602	252	303	43.5	115.5	127	119.5	103.5	121	150.5	105.5	93	63.5	34.5	154	89.5	75.5	347	312.5	491
Figure 3E Source Data (Week 4 Variant PV NAb)
	Variant Pseudovirus
	WA1/2020																				D614G																				B.1.1.7
Ad26.COV2.S	162	316	660	393	625	265	86	163	88	428	528	652	519	172	190	86	153	156	913	442	137	131	565	909	763	150	47	156	78	393	335	289	578	244	788	157	49	229	448	592	179	152	498	344	768	156	95	165	110
Sham	20	20	20	20	20	20	20	20	20	20	20	20	20	20	20	20	20	20	20	20	20	20	20	20	20	20	20	20	20	20	20	20	20	20	20	20	20	20	20	20	20	20	20	20	20	20	20	20	20
Figure 3F Source Data
	WA1/2020			B.1.1.7			B.1.351
	RBD ELISA	PV NAb		RBD ELISA	PV NAb		RBD ELISA	PV NAb
	2518.7	162		1686.2	179		189.1	63
	3803.2	316		1819.7	152		181.7	20
	4222.1	660		3037.6	498		327.6	228
	4261.7	393		2572.7	344		248.5	100
	4418.7	625		3360.5	768		230.6	173
	2313.5	265		1284.8	156		93.2	36
	1074.8	86		701.6	95		55.7	20
	1456	163		1195.5	165		69.5	32
	1161.5	88		1042.3	110		46.8	20
	5394.6	428		2545.3	581		234.7	153
	25	20		25	20		25	20
	25	20		25	20		25	20
	25	20		25	20		25	20
	25	20		25	20		25	20
	25	20		25	20		25	20
	25	20		25	20		25	20
	25	20		25	20		25	20
	25	20		25	20		25	20
	25	20		25	20		25	20
	25	20		25	20		25	20
	3535.4	528		3596.2	600		79.6	59
	3565.1	652		2350.8	369		269.6	220
	1375.1	519		1085.4	276		136.4	100
	1971.5	172		1561.9	130		167.8	69
	1482	190		888.9	170		80.1	50
	1178.5	86		598.6	117		74.5	22
	1026.5	153		579.7	235		60.3	49
	1376.5	156		545.8	244		61.1	50
	5656	913		2694.5	706		315	260
	923.9	442		442.6	385		48.3	157
	25	20		25	20		25	20
	25	20		25	20		25	20
	25	20		25	20		25	20
	25	20		25	20		25	20
	25	20		25	20		25	20
	25	20		25	20		25	20
	25	20		25	20		25	20
	25	20		25	20		25	20
	25	20		25	20		25	20
	25	20		25	20		25	20
[truncated: 31 more columns]

## Sheet: Fig 4 Source Data
Figure 4 Source Data Compiled
Figure 4A Source Data (Relative Body Weight Change (%) Post-Challenge)
	Ad26.COV2.S + WA1/2020										Sham + CoV-WA										Ad26.COV2.S + CoV-B.1.351										Sham + CoV-B.1.351
Days Post Challenge	Hamster 1	Hamster 2	Hamster 3	Hamster 4	Hamster 5	Hamster 6	Hamster 7	Hamster 8	Hamster 9	Hamster 10	Hamster 11	Hamster 12	Hamster 13	Hamster 14	Hamster 15	Hamster 16	Hamster 17	Hamster 18	Hamster 19	Hamster 20	Hamster 21	Hamster 22	Hamster 23	Hamster 24	Hamster 25	Hamster 26	Hamster 27	Hamster 28	Hamster 29	Hamster 30	Hamster 31	Hamster 32	Hamster 33	Hamster 34	Hamster 35	Hamster 36	Hamster 37	Hamster 38	Hamster 39	Hamster 40
0	0	0	0	0	0	0	0	0	0	0	0	0	0	0	0	0	0	0	0	0	0	0	0	0	0	0	0	0	0	0	0	0	0	0	0	0	0	0	0	0
1	0.69	-0.49	1.18	-3.48	0.78	-0.43	0.35	-0.92	-3.99	0	2.76	2.18	1.64	-4.21	2.2	0.17	1.73	0.44	0.66	1.22	0.16	0.41	2.28	1.1	3.07	1.77	0.76	1.39	0.5	0	-0.28	-1.32	1.43	0.58	1.15	2.3	-5.89	1.46	-2.53	0.5
2	-1.55	-3.01	-0.27	-7.53	-1.55	-0.6	-1.92	-2.77	-4.27	-2.15	-2.93	-3.35	-0.44	-7.02	-2.08	-2.32	-2.56	-1.82	-3.36	-3.43	-1.03	0.08	1.58	1.69	2.98	-0.96	-1.59	0.1	-0.67	-0.95	-1.05	-1.01	0.56	0.58	-1.67	1.35	-3.1	0.08	-1.86	0.17
3	-0.09	-1.05	0.18	-4.14	-0.52	0.68	0.52	-1.43	-3.5	0.89	-4.82	-7.28	-6.03	-10.36	-7.52	-8	-7.46	0.51	-7.74	-7.24	-0.95	0	2.28	4.65	4.29	-2.22	-1.68	-2.59	0.67	-2.66	-6.25	-1.58	-4.36	-2.53	-7.09	-2.5	-6.84	-5.15	-5.28	-4.06
4	2.07	1.12	2.91	-2.4	3.19	2.13	-0.26	0.5	-1.61	0.3	-7.75	-10.96	-11.29	-12.99	-9.95	-11.61	-10.23	-1.53	-12.49	-10.52	-3.02	1.31	3.85	3.64	4.56	-4.14	-1.43	-2.09	1	-2.66	-10.47	-1.58	-7.61	-4.09	-9.49	-5.48	-9.94	-9.15	-9.29	-7.87
5		0.63	3	0.5	2.93			0.34	-2.45	0.07			-15.13	-15.89	-11.46	-14.88		-3.78	-15.19	-13.49		2.04	3.24	4.82	4.47			-1.2	1.16	-3.09			-10.79	-6.82	-11.37		-12.97	-12.31	-12.34	-10.27
6		1.4	2.09	-0.33	2.93			1.68	-1.82	0.07			-19.19	-18.44	-15.39	-18.14		-6.4	-17.9	-16.84		1.06	3.42	4.48	2.45			2.09	0.92	-1.29			-13.24	-9.06	-14.18		-15.91	-13.85	-15.02	-11.76
7		2.31	4.45	-0.08	5.69			1.93	-0.7	-0.45			-18.53	-18.79	-16.44	-19.35		-9.39	-19.28	-18.98		1.55	5.87	5.75	3.16			3.88	2.33	-0.69			-14.83	-8.76	-13.24		-15.04	-15.54	-17.4	-13.92
8		2.66	3.72	-1.49	5			0.67	-1.12	-1.04			-17.65	-18.7	-17.13	-19.6		-7.42	-19.36	-19.59		1.31	4.2	5.58	3.42			4.28	3.49	-1.2			-13.24	-6.62	-10.32		-11.85	-15.38	-14.05	-12.92
9		2.31	4.09	-0.17	5.34			2.01	0.56	-0.07			-13.05	-13.35	-12.73	-17.11		-5.17	-17.24	-18.6		0.98	5.69	5.16	2.89			5.28	3.41	-0.26			-8.33	-5.16	-6.99		-8.11	-12.23	-10.93	-10.36
10		3.57	2.63	0.99	5.95			2.1	1.19	0.52			-9.21	-10.54	-9.72	-12.12		-2.33	-14.02	-15.02		-0.16	6.04	5.84	2.45			6.18	3.41	1.72			-7.06	-1.56	-5.84		-6.52	-9.77	-7.58	-7.62
11		4.98	3.45	2.07	7.5			3.02	2.87	1.34			-6.03	-9.39	-6.37	-9.03		-1.67	-9.93	-12.12		1.8	5.52	7.19	5			6.47	4.99	2.41			-5.63	0.78	-3.44		-4.14	-7.46	-4.16	-6.3
12		3.78	3.63	3.56	7.59			2.85	3.29	1.48			-4.5	-7.37	-6.71	-8.94		0	-7.6	-10.9		0.9	6.22	7.36	4.65			6.77	5.16	2.84			-2.06	2.92	-0.83		-4.06	-5.77	-3.64	-5.8
13		5.61	4.09	5.22	9.83			2.6	4.76	0.89			-2.52	-4.65	-5.09	-5.67		1.09	-5.55	-8.38		2.29	7.44	8.46	5.96			7.67	6.32	3.26			0.95	2.82	0.42		-1.75	-2.69	-1.41	-3.48
14		5.12	5.72	5.96	10			3.27	5.45	1.71			0.44	-3.6	-2.2	-4.21		1.53	-5.11	-8		2.86	8.06	8.12	5.96			5.58	4.41	2.41			-1.03	3.41	-0.42		-1.91	-2.38	0.82	-3.89
Figure 4B Source Data (Peak Weight Loss (%) Post-Challenge)
	Ad26.COV2.S + WA1/2020										Sham + CoV-WA										Ad26.COV2.S + CoV-B.1.351										Sham + CoV-B.1.351
	Hamster 1	Hamster 2	Hamster 3	Hamster 4	Hamster 5	Hamster 6	Hamster 7	Hamster 8	Hamster 9	Hamster 10	Hamster 11	Hamster 12	Hamster 13	Hamster 14	Hamster 15	Hamster 16	Hamster 17	Hamster 18	Hamster 19	Hamster 20	Hamster 21	Hamster 22	Hamster 23	Hamster 24	Hamster 25	Hamster 26	Hamster 27	Hamster 28	Hamster 29	Hamster 30	Hamster 31	Hamster 32	Hamster 33	Hamster 34	Hamster 35	Hamster 36	Hamster 37	Hamster 38	Hamster 39	Hamster 40
		3.01331	0.27248	7.53311	1.55172			2.76846	4.26573	2.15293			19.1886	18.7884	17.1296	19.6045		9.38865	19.3572	19.5884		0.163399	0	0	0			2.58964	0.665557	3.09278			14.8295	9.0555	14.1814		15.9109	15.5385	17.3978	13.9188
Figure 4C Source Data (sgRNA in Lung Tissue - LOG10 transformed data)
	Ad26.COV2.S + WA1/2020										Sham + CoV-WA										Ad26.COV2.S + CoV-B.1.351										Sham + CoV-B.1.351
	Hamster 1	Hamster 2	Hamster 3	Hamster 4	Hamster 5	Hamster 6	Hamster 7	Hamster 8	Hamster 9	Hamster 10	Hamster 11	Hamster 12	Hamster 13	Hamster 14	Hamster 15	Hamster 16	Hamster 17	Hamster 18	Hamster 19	Hamster 20	Hamster 21	Hamster 22	Hamster 23	Hamster 24	Hamster 25	Hamster 26	Hamster 27	Hamster 28	Hamster 29	Hamster 30	Hamster 31	Hamster 32	Hamster 33	Hamster 34	Hamster 35	Hamster 36	Hamster 37	Hamster 38	Hamster 39	Hamster 40
		4.43674	2	2	3.15996			2	3.53902	2.93506			4.64584	4.82777	4.01596	4.50855		4.25044	4.13696	4.22627		4.19133	2	3.04737	4.02274			3.6194	3.66207	4.91296			4.17633	2.99001	5.38745		5.04885	5.21183	5.07584	5.48953
Figure 4D Source Data (sgRNA in Lung Tissue - LOG10 transformed data)
	Ad26.COV2.S + WA1/2020										Sham + CoV-WA										Ad26.COV2.S + CoV-B.1.351										Sham + CoV-B.1.351
	Hamster 1	Hamster 2	Hamster 3	Hamster 4	Hamster 5	Hamster 6	Hamster 7	Hamster 8	Hamster 9	Hamster 10	Hamster 11	Hamster 12	Hamster 13	Hamster 14	Hamster 15	Hamster 16	Hamster 17	Hamster 18	Hamster 19	Hamster 20	Hamster 21	Hamster 22	Hamster 23	Hamster 24	Hamster 25	Hamster 26	Hamster 27	Hamster 28	Hamster 29	Hamster 30	Hamster 31	Hamster 32	Hamster 33	Hamster 34	Hamster 35	Hamster 36	Hamster 37	Hamster 38	Hamster 39	Hamster 40
		5.49962	3.81191	4.51739	4.30952				4.69834	3.25091			5.93461	6.2273	5.50133	5.7668		5.51073	5.64414	5.5456		5.35785	3.77415		5.05575			5.02392	4.67889	5.84973			5.32639	4.64284	6.53205		6.20327	6.38851	6.16283	6.58773

## Sheet: Fig S1 Source Data
Figure S1 Source Data Compiled (NOTE: data correspond to Fig 1 Source Data; Mean +/- SEM shown in main text, individual traces in supplement)
Figure S1 Source Data (Relative Body Weight Change (%) Post-Challenge)
	WA1/2020 5E5 TCID50						WA1/2020 5E4 TCID50
Days Post Challenge	Hamster 1	Hamster 2	Hamster 3	Hamster 4	Hamster 5	Hamster 6	Hamster 7	Hamster 8	Hamster 9	Hamster 10	Hamster 11	Hamster 12
0	0	0	0	0	0	0	0	0	0	0	0	0
1	-2.09	-3.53	0.15	-0.64	-2.62	-0.68	-0.61	1.7	-0.3	-1.81	0.6	-0.07
2	-4.89	-4.95	-3.01	-4.42	-4.27	-3	-4.12	-1.4	-4.66	-4.56	-3.11	-3.28
3	-11.64	-9.71	-11.44	-7.54	-4.82	-9.23	-9.15	-3.12	-12.52	-8.48	-8.12	-7.01
4	-14.83	-10.66	-13.54	-7.42	-6.04	-11.13	-10.09	-8.8	-15.6	-11.53	-10.39	-7.76
5	-16.85	-13.63	-15.54	-9.76	-5.16	-12.92	-11.14	-10.51	-17.52	-14.18	-12.9	-9.15
6	-18.68	-16.36	-18.28	-12.76	-5.05	-13.87	-14.54	-13.94	-23.04	-16.83	-15.65	-11.5
7	-16.08	-11.96	-14.49	-13.43	-2.51	-13.13	-10.44	-9.23		-18.5	-17.32	-12.99
8	-13.48	-8.4	-11.12	-10.76	-0.53	-9.65	-6.11	-5.58		-14.08	-13.98	-10.54
9	-10.39	-4.24	-5.86	-7.76	1.45	-5	-4.35	-1.19		-11.53	-10.87	-6.8
10	-8.07	-3.29	-5.12	-5.09	3.22	-2.68	-2.83	0.63		-11.04	-9.44	-4.45
11	-6.43	-0.32	-2.7	-4.09	5.31	-1.41	-1.9	3.74		-8.09	-6.09	-2.96
12	-5.18	0.99	1.62	-1.76	5.64	-0.99	2.32	5.67		-7.99	-4.9	-1.25
13	-3.25	2.17	3.83	-2.42	5.75	0.27	3.84	8.03		-7.4	-3.35	-0.07
14	-1.51	3.01	2.67	-1.09	6.19	0.7	5.95	11.46		-5.24	-2.39	0.99
Figure S1 Source Data (Relative Body Weight Change (%) Post-Challenge)
	B.1.1.7 5E4 TCID50						B.1.1.7 5E3 TCID50
Days Post Challenge	Hamster 1	Hamster 2	Hamster 3	Hamster 4	Hamster 5	Hamster 6	Hamster 7	Hamster 8	Hamster 9	Hamster 10	Hamster 11	Hamster 12
0	0	0	0	0	0	0	0	0	0	0	0	0
1	-2.45	-0.94	-1	-2.39	0.13	-2.7	-1.88	-1.62	-3.83	-0.42	-2.22	-2.78
2	-2.45	-3.49	-2.77	-4.1	-0.89	-3.24	-2.23	-2.74	-2.03	-1.12	-3.98	-0.58
3	-6.46	-9.25	-5.64	-8.78	-5.35	-6.59	-3.63	-6.11	-3.04	-3.64	-6.44	-0.35
4	-9.8	-13.67	-9.18	-11.97	-6.11	-9.41	-5.98	-9.48	-4.85	-4.48	-9.95	-0.35
5	-11.58	-15.42	-7.96	-15.74	-6.5	-10.38	-6.8	-11.47	-5.64	-6.71	-11.83	-1.16
6	-14.37	-16.49	-9.73	-19.04	-8.15	-11.46	-8.91	-12.47	-8.91	-7.13	-13.93	-3.7
7	-11.36	-13.67	-8.3	-19.84	-8.15	-11.57	-4.57	-11.35	-5.86	-9.23	-13.11	-4.4
8	-8.46	-9.79	-4.2	-15.28	-4.46	-8.43	-0.94	-7.23	-1.13	-5.31	-8.78	-3.36
9	-7.13	-6.3	-0.55	-11.29	-0.38	-5.3	0.94	-4.99	0.79	-4.62	-6.79	-1.39
10	-5.57	-5.36	0.77	-8.44	0.51	-2.7	2.93	-5.61	2.14	-0.28	-5.27	-0.35
11	-2.45	-4.96	1.66	-4.56	3.44	-2.38	4.1	-3.62	3.83	1.12	-3.86	0.69
12	-0.33	-4.42	3.76	-1.71	4.59	-2.7	4.57	-1.12	4.51	2.1	-3.63	1.39
13	2.12	-2.68	7.63	0.46	7.01	-2.27	8.56	-1.25	8.12	2.8	-3.4	3.94
14	3.34	0.54	8.08	3.65	10.57	0.65	11.49	3.12	11.5	7.27	0.12	4.86
Figure S1 Source Data (Relative Body Weight Change (%) Post-Challenge)
	B.1.351 5E5 TCID50					B.1.351 5E4 TCID50						B.1.351 5E3 TCID50
Days Post Challenge	Hamster 1	Hamster 2	Hamster 3	Hamster 4	Hamster 5	Hamster 6	Hamster 7	Hamster 8	Hamster 9	Hamster 10	Hamster 11	Hamster 12	Hamster 13	Hamster 14	Hamster 15	Hamster 16	Hamster 17
0	0	0	0	0	0	0	0	0	0	0	0	0	0	0	0	0	0
1	-0.33	1.23	-2.11	-0.98	-2.36	-0.74	-0.99	1.02	-0.96	-0.41	-0.5	-1.62	1.35	0.21	-0.31	-1.59	-2.45
2	-3.36	-1.85	-4.73	-3.26	-5.39	-3.24	-4.12	-1.34	-1.99	-2.24	-2.81	-0.92	0	-2.95	-1.25	-1.89	-2.77
3	-9.55	-5.25	-8.38	-7.83	-10.44	-5.6	-2.41	-5.9	-7.31	-6.88	-7.59	-4.3	-2.53	-4.73	-3.74	-3.71	-7.01
4	-12.97	-10.96	-11.29	-11.09	-14.14	-7.66	-4.4	-8.1	-10.11	-8.53	-11.88	-7.83	-6.08	-10.08	-7.02	-7.19	-10.44
5	-15.21	-13.73	-13.04	-12.89	-15.82	-9.13	-7.53	-11.41	-12.18	-10.52	-14.36	-11.64	-7.77	-12.13	-7.18	-9.01	-13.54
6	-16.66	-13.73	-12.31	-16.48	-18.86	-10.31	-10.94	-15.03	-14.24	-12.01	-16.5	-14.18	-9.97	-14.87	-9.98	-11.58	-15.01
7	-16.13	-11.42	-7.36	-18.92	-21.38	-10.46	-7.67	-15.18	-15.28	-13.67	-18.15	-15.03	-8.61	-14.87	-8.89	-12.19	-16.64
8	-12.71	-6.64	-6.19	-17.78		-9.57	-4.83	-10.15	-11.73	-12.51	-17.33	-10.23	-5.74	-11.58	-8.11	-9.46	-13.7
9	-10.99	-5.09	-2.69	-14.52		-6.48	-4.4	-6.37	-9.08	-10.19	-14.52	-8.4	-4.9	-8.84	-7.18	-6.74	-10.93
10	-8.62	-3.24	-0.36	-11.91		-5.74	-1.85	-5.11	-8.19	-9.36	-11.39	-6.14	-4.39	-8.57	-5.62	-5.83	-8.97
11	-6.65	-1.85	1.97	-11.42		-5.01	-0.85	-3.86	-7.01	-9.03	-10.89	-2.75	-4.9	-5	-4.06	-5.07	-8.65
12	-5.99	-0.77	0.22	-8.65		-3.83	1.14	-2.44	-5.83	-7.21	-7.1	-2.33	-3.04	-2.81	-2.96	-3.86	-7.99
13	-4.54	1.23	2.11	-7.99		-4.42	-0.71	-0.39	-6.27	-6.21	-6.77	-4.87	-1.52	-2.26	-3.43	-4.16	-8.16
14	-2.44	1.54	2.55	-7.34		-2.36	2.41	-3.23	-4.65	-4.89	-5.94	-2.33	-0.34	-2.54	-2.18	-2.5	-6.04

## Sheet: Fig S2 Source Data
Figure S2 Source Data Compiled (NOTE: data correspond to Fig 2A Source Data; Mean +/- SEM shown in main text, individual traces in supplement)
Figure 2A Source Data (Relative Body Weight Change (%) Post-Challenge)
	WA1/2020 (Group 1)						WA1/2020 (Group 2)						WA1/2020 (Group 3)
Days Post Challenge	Hamster 1	Hamster 2	Hamster 3	Hamster 4	Hamster 5	Hamster 6	Hamster 7	Hamster 8	Hamster 9	Hamster 10	Hamster 11	Hamster 12	Hamster 13	Hamster 14	Hamster 15	Hamster 16	Hamster 17	Hamster 18
0	0	0	0	0	0	0	0	0	0	0	0	0	0	0	0	0	0	0
1	3.01	-0.74	-0.46	-0.31	-1.21	-0.08	1.43	1.85	-0.88	-1.79	-1.82	-2.78	1.06	0.4	0.22	-1.54	0.08	-1.82
2	0	-1.1	-2.28	-3.9	-3.32	-2.64	-1.99	-1.99	-3.15	-5.07	-5.45	-4.92	-3.19	-3.33	-2.35	-3.43	-2	-5.05
3	-2.78	-1.03	-2.89	-6.95	-7.28	-5.93	-5.48	-4.33	-6.01	-7.8	-9.42	-7.06	-6.22	-5.86	-5.52	-7.95	-5.65	-7.61
4	-5.48	-1.4	-5.94	-9.99	-10.84	-12.1	-6.75	-12.43	-12.24	-10.06	-11.16	-10	-10.55	-11.96	-10.6	-13.91	-9.81	-11.17
5	-8.41	-5.29	-8.22	-11.4	-12.62	-13.14	-8.26	-13.07	-12.54	-10.69	-13.88	-12.86	-11.31	-14.09	-12.51	-14.63	-11.31	-12.16
6	-8.41	-8.46	-8.14	-14.91	-16.26	-15.54	-10.41	-13.71	-15.18	-14.04	-17.44	-14.52	-14.34	-16.94	-14.28	-18.43	-13.72	-15.3
7	-6.31	-5.51	-5.78	-16.55	-15.13	-18.59	-12.15	-12.29	-12.02	-13.65	-21.16	-15.95	-13.05	-16.63	-11.33	-19.15	-15.71	-15.63
8	-3.76	-3.01	-2.89	-17.41	-12.7	-16.67	-7.94	-8.81	-7.18	-12.56		-14.13	-10.7	-12.98	-7.65	-19.69	-14.21	-12.9
9	-1.35	-1.76	-3.2	-14.05	-10.19	-13.54	-6.04	-4.97	-5.28	-11.08		-10.87	-7.13	-9.11	-5.67	-18.61	-12.39	-11.5
10	-0.83	-0.07	-2.59	-13.51	-9.71	-10.9	-4.77	-6.82	-5.57	-9.36		-8.65	-6.53	-8.39	-5.81	-15	-10.64	-9.93
11	-1.43	1.54	0.76	-10.69	-9.47	-8.57	-4.29	-7.32	-3.15	-9.52		-7.46	-5.54	-5.07	-5.96	-15.18	-10.31	-9.26
12	-1.58	2.5	1.75	-11.01	-8.17	-7.85	-4.13	-7.74	-0.81	-9.59		-8.33	-3.72	-4.51	-4.78	-14.72	-8.73	-7.44
13	-0.15	0.15	-0.68	-10.3	-7.2	-6.81	-1.43	-5.75	0.88	-8.89		-7.22	-1.29	-3.96	-5	-12.38	-6.57	-7.03
14	2.18	-0.29	1.52	-7.96	-5.58	-4.89	-1.03	-4.4	2.49	-7.64		-4.76	-0.83	-4.83	-0.52	-13.82	-5.9	-5.54
15	1.05	0.88	1.67	-8.59	-5.66	-4.25	0.56	-3.55	-0.95	-7.49		-6.11	-0.3	-2.93	-1.69	-10.93	-7.15	-5.54
16	2.1	3.16	3.2	-6.95	-5.99	-4.41	-0.16	-2.27	0.37	-7.33		-6.19	0.83	0.63	-1.91	-11.83	-5.65	-6.53
17	1.5	3.09	4.34	-6.79	-5.5	-3.04	-1.27	-2.13	3.3	-5.85		-5.95	0.99	0.08	-2.21	-11.38	-5.07	-5.05
18	0.75	3.01	3.65	-5.78	-6.23	-3.04	-1.67	-3.55	1.83	-5.54		-6.51	1.52	-1.98	-0.88	-9.21	-5.4	-5.13
19	2.18	3.53	3.2	-5.46	-5.99	-2.32	-1.51	-2.56	4.62	-7.1		-4.44	1.82	-0.95	0.37	-9.49	-4.32	-6.12
20	3.91	5.37	6.16	-5.15	-5.66	-4.41	-0.4	-3.13	3.01	-6.08		-4.52	0.68	-0.4	0.81	-14.91	-4.16	-5.13
21	3.31	5	8.45	-4.92	-5.5	-1.76	-1.51	-2.41	2.71	-4.99		-3.17	0.61	2.61	0.22	-12.38	-2.41	-4.3
22	4.36	4.56	6.32	-4.61	-5.5	-0.08	1.67	0.28	4.4	-4.06		-2.78	1.97	6.73	1.91	-16.26	-3.66	-3.56
23	4.28	5	5.33	-4.45	-3.32	0	5.16	2.41	6.74	-5.3		-3.49	3.87	4.91	5	-13.64	-3.08	-3.14
24	7.14	7.94	8.75	-2.5	-2.43	1.84	6.27	4.47	8.58	-4.91		-3.17	6.6	5.3	5.96	-12.29	-1.75	-3.39
25	9.39	8.6	12.18	-2.11	-3.07	1.04	4.61	4.05	6.38	-3.9		-1.67	5.69	8.79	3.09	-10.12	-0.83	-1.9
26	6.61	7.35	9.97	-1.48	-1.46	2.4	3.97	3.69	8.8	-2.96		-1.98	6.22	10.77	4.27	-8.58	-0.42	-2.98
27	8.26	8.6	10.65	-0.7	-2.91	3.37	6.67	6.96	9.31	-3.04		-2.22	7.81	10.69	7.73	-13.46	0.25	-2.32
28	9.77	10.29	12.4	-0.23	-3.4	3.93	5.56	5.11	9.02	-1.64		-1.03	6.68	6.02	6.18	-11.65	0.33	-2.4
29	10.14	12.35	13.62	-1.41	-2.75	4.65	5	3.91	9.38	-1.72		-1.67	7.51	8.39	4.27	-11.11	1.08	-0.83
30	7.96	10.66	12.48	-1.25	-2.02	3.04	5.4	4.69	9.38	-2.26		-2.78	7.21	9.58	5.74	-11.11	1.66	0.08
31	8.49	10.59	11.04	0.55	-1.54	3.21	8.02	7.1	10.41	-2.65		-0.95	10.32	12.83	8.24	-12.65	2.08	-0.58
32	10.89	13.75	14.08	0.62	-1.94	4.25	7.78	6.46	10.7	-2.11		-1.03	9.79	10.06	9.27	-11.83	3.33	1.57
33	10.37	13.68	14.99	-0.16	-1.21	5.85	5.64	6.25	9.16	-1.56		-1.27	12.59	10.77	7.36	-11.02	3.24	1.41
34	10.52	10.81	14.54	1.01	-0.81	4.89	8.26	7.74	9.68	0		-0.79	10.39	12.83	9.27	-11.2	4.57	1.49
35	10.29	11.4	13.47	1.17	-0.16	5.77	10.33	9.8	12.24	-0.78		0.4	12.06	13.62	12.88	-11.38	4.32	2.73

## Sheet: Fig S3 Source Data
Figure S3 Source Data Compiled (NOTE: data correspond to Fig 2B Source Data; Mean +/- SEM shown in main text, individual traces in supplement)
Figure S3 Source Data (Relative Body Weight Change (%) Post-Challenge)
	WA1/2020 + WA1/2020						WA1/2020 + B.1.1.7						WA1/2020 + B.1.351						Naive + WA1/2020						Naive + B.1.1.7						Naive + B.1.351
Days Post Challenge	Hamster 1	Hamster 2	Hamster 3	Hamster 4	Hamster 5	Hamster 6	Hamster 7	Hamster 8	Hamster 9	Hamster 10	Hamster 11	Hamster 12	Hamster 13	Hamster 14	Hamster 15	Hamster 16	Hamster 17	Hamster 18	Hamster 19	Hamster 20	Hamster 21	Hamster 22	Hamster 23	Hamster 24	Hamster 25	Hamster 26	Hamster 27	Hamster 28	Hamster 29	Hamster 30	Hamster 31	Hamster 32	Hamster 33	Hamster 34	Hamster 35	Hamster 36
35	0	0	0	0	0	0	0	0	0	0		0	0	0	0	0	0	0	0	0	0	0	0	0	0	0	0	0	0	0	0	0	0	0	0	0
36	-0.34	2.11	1.27	0.54	-0.32	0.61	2.3	0.06	-0.46	-0.39		-0.95	0.61	-1.05	0.65	-4.28	-0.64	-1.13	0.33	0.6	-1.26	-1.05	-0.34	0.3	-0.58	-1.43	-1.35	-0.41	-0.76	-0.86	-2.98	-0.54	-0.2	-0.98	-0.57	-1.21
37	2.04	3.5	3.89	1.54	-0.08	0.45	1.22	-0.78	-0.98	1.18		-0.4	1.02	1.46	-0.2	-2.14	0.88	0.4	-2.12	-3.95	-2.94	-5.36	-4.89	-2.57	-0.73	-3.62	-2.33	-2.3	-2.95	-2.38	-5.21	-1.62	-0.27	-1.69	-2.46	-4.1
38	0.61	3.7	1.95	3.01	-0.49	0.68	2.59	1.29	-0.07	0.39		-0.4	-0.2	2.09	1.04	-2.24	0.32	-0.89	-5.23	-6.79	-7.31	-9.35	-8.83	-7.03	-6.74	-6.55	-6.98	-4.87	-6.07	-7.82	-7.61	-5.55	-4.71	-6.84	-5.82	-8.96
39	2.59	3.17	3.49	2.62	0.32	0.83	3.82	3.56	-0.07	1.49		-0.79	0.34	1.67	3.26	-5.61	1.2	-0.16	-7.52	-10.22	-10.34	-11.03	-11.41	-9.76	-9.5	-9.41	-9.6	-8.05	-9.27	-10.87	-11.33	-8.79	-7.68	-10.22	-8.53	-12.22
40	5.04	4.55	5.3	2.31	0.32	1.97	4.97	4.92	0.98	3.07		0.71	0.54	-0.63	2.54	-5.4	1.99	-0.56	-11.36	-12.03	-14.03	-13.97	-13.98	-13.31	-12.18	-13.23	-14.85	-10.83	-11.29	-11.82	-14.31	-11.95	-11.92	-12.62	-10.34	-13.15
41	4.56	4.88	5.16	1.93	-0.41	1.36	3.24	3.43	0.39	3.69		0.4	-0.07	0.98	0.72	-5.81	2.55	1.05	-13.89	-14.86	-14.37	-17.96	-17.24	-16.72	-14.87	-16.44	-17.03	-13.33	-14.15	-14.3	-16.38	-14.26	-16.36	-15.29	-12.88	-15.95
42	4.36	2.31	3.35	3.24	-0.16	2.42	3.89	4.2	1.89	3.54		1.19	-0.07	1.67	1.5	-2.55	4.14	1.45	-10.95	-13.32	-11.09	-20.06	-19.73	-18.23	-14.21	-19.3	-17.1	-15.63	-16.26	-15.73	-17.45	-14.34	-19.19	-16.36	-15.09	-19.78
43	4.63	2.31	3.82	2.39	0.97	1.52	4.46	7.05	2.02	3.14		1.82	0.2	1.39	2.02	-0.2	4.86	1.61	-9.07	-10.14	-9.33		-17.75	-17.32	-9.72	-18.96	-14.7	-15.36	-12.89	-14.39	-12.66	-10.64	-19.33	-13.96	-13.62	-19.22
44	6.34	4.88	5.43	3.94	1.86	4.09	5.26	5.17	-0.2	4.25		2.92	2.23	1.25	4.76	1.43	6.14	2.9	-6.86	-7.13	-6.13		-15.01	-14.67	-6.38	-14.6	-12.15	-13.8	-10.7	-10.39	-9.84	-8.48	-18.92	-10.31	-10.83	-16.32
45	6.88	6.34	5.23	4.17	2.27	4.09	4.54	3.36	0.72	4.72		2.29	1.42	2.86	3.91	1.83	5.82	3.54	-5.39	-5.24	-5.38		-12.18	-11.88	-6.89	-11.6	-9.3	-11.23	-8.76	-9.91	-7.78	-6.86	-13.33	-8.36	-8.7	-13.34
46	8.04	5.02	5.16	5.25	2.84	5.61	5.11	3.49	2.55	6.37		2.77	1.35	4.04	5.35	1.94	5.9	3.46	-3.92	-4.64	-4.79		-9.95	-9.23	-8.92	-8.94	-6.68	-9	-6.66	-8.48	-4.96	-4.32	-11.11	-6.84	-8.12	-11.47
47	8.65	5.81	4.23	5.09	3.08	6.36	6.26	5.69	2.42	5.35		3.72	3.72	5.71	6.26	4.79	8.05	5.23	-4.17	-2.84	-5.88		-7.55	-7.26	-7.4	-6.96	-5.48	-7.51	-6.32	-6.77	-5.71	-4.86	-7.68	-4.27	-5.25	-8.58
48	9.74	6.34	5.77	5.56	3.65	8.64	6.84	6.99	2.55	5.5		4.66	6.3	4.81	6.65	7.95	8.84	4.51	-3.68	-0.69	-3.28		-5.75	-5.9	-3.7	-2.73	-4.8	-7.17	-2.95	-4.86	-3.06	-4.01	-5.86	-3.2	-4.43	-8.4
49	12.67	8.58	6.77	7.25	5.75	7.95	5.26	5.05	0.39	5.03		4.82	7.24	7.39	4.56	9.58	10.2	5.88	-1.72	-1.89	-2.94		-4.12	-3.71	-1.74	-2.86	-2.85	-3.99	-2.36	-4.67	-3.23	-2.62	-5.45	-1.96	-3.94	-6.44

## Sheet: Fig S4 Source Data
Figure S4 Source Data Compiled
Figure S4A Source Data (Week 5 ELISA Titers against variant RBD proteins)
	Variant RBD Protein
	WA1/2020																		B.1.1.7																		B.1.351
WA1/2020	22631.5	18419.8	16698.4	20222.6	10495.8	15727.3	28541.4	52654.9	9432.56	15402.8		7410.81	24443.7	38419.9	19915.6	40058.8	23580.7	16722	20094.3	17006.3	13644.4	14317.2	6332.84	11241.3	17150.9	23697.8	6534.68	9646.54		4321.11	12074.5	27271.5	12710.9	29107.1	9318.2	14488.1	4397.69	2643.42	4357.83	1623.29	1697.59	1537.83	4115.94	5139.42	2234.45	2555.87		1679.37	4075.38
Naive	25	25	25	25	25	25	25	25	25	25	25	25	25	25	25	25	25	25	25	25	25	25	25	25	25	25	25	25	25	25	25	25	25	25	25	25	25	25	25	25	25	25	25	25	25	25	25	25	25
Figure S4B Source Data (Week 5 MSD - variant RBD)
	Variant RBD
	WA1/2020 RBD																		B.1.1.7 RBD																		P.1 RBD
WA1/2020	1971950	2534090	2239180	1518160	884850	1059010	1858780	2602670	1253870	1685900		1252540	2849570	4016230	2439180	2639250	1822250	1705570	1480950	1960250	1704100	1200600	662140	785950	1438250	1949830	979350	1220460		868240	2193420	3158610	1979030	1855190	1400930	1364840	818350	1200190	980120	425320	355840	388370	857130	934190	689050	713220		615300	1517880
Naive	9364.5	6133.5	5826	8584.5	2176	8606.5	8037	7385.5	7310.5	9245.5	6466	4918.5	8363	1113.5	6135.5	4730.5	12003.5	8884.5	12036.5	7697.5	7234	10291.5	3001.5	10212	10422	9257.5	9323.5	10354	8155	6131	8958.5	1205	6936	5123.5	12413	10275	8955.5	5888	6015.5	7939	2565.5	7471.5	7545	7099	7431	8023.5	6387	4915	6853
Figure S4C Source Data (Week 5 MSD - variant S)
	Variant S
	WA1/2020 S																		B.1.1.7 S																		P.1 S
WA1/2020	3356430	5140930	2951880	2136880	1864060	2659550	2832550	3652110	3132070	2541260		3129980	5338250	6845780	5176140	7437530	3151930	3256650	2335370	3675690	2277990	1558800	1313710	1655240	2005400	2857040	2217790	1679700		1576890	3610240	4630350	3063600	4804080	2431970	2662410	1735550	4002210	1544770	1035440	1426470	2171060	1511440	2058430	2099940	1477490		2036230	2936520
Naive	1634	588.5	466.5	928	100	948.5	1160.5	943	667	833.5	555	554	1071.5	201.5	825	775	2725.5	1367.5	932.5	188.5	82	412	100	399	594.5	536.5	161.5	361.5	141	231	699	142.5	600.5	491	1902	809	341	79.5	50.75	207.5	100	168	350	270	100	113	120.5	236.5	511
Figure S4D Source Data (Week 5 NAb)
	Variant Pseudovirus
	WA1/2020																		D614G																		B.1.1.7
WA1/2020	3352	2452	9212	3197	2473	2843	3287	6946	2771	1232		1015	2707	7069	2060	8024	1825	1627	2147	2194	1945	1947	582	753	4909	3018	1570	3449		999	2763	4155	1009	10037	1289	1157	2284	1081	1580	1269	490	722	1223	1888	971	815		451	1057
Naive	20	20	20	20	20	20	20	20	20	20	20	20	20	20	20	20	20	20	20	20	20	20	20	20	20	20	20	20	20	20	20	20	20	20	20	20	20	20	20	20	20	20	20	20	20	20	20	20	20
Figure S4E Source Data (Week 7 ELISA Titers against variant RBD proteins)
	Variant RBD
Group	WA1/2020						B.1.1.7						B.1.351
WA1/2020 + WA1/2020	138886	94841.5	145438	91351.4	83882.5	197444	139637	44208	129760	104008	88296.4	176945	42399.7	15723	38742	11515.8	15222.5	24113.2
WA1/2020 + B.1.1.7	240236	153486	65265.1	125114		108149	175597	154003	72078.8	269199		185460	18352.1	18644	34380.8	43337.9		44345.6
WA1/2020 + B.1.351	144986	205232	149376	119792	106122	62548.1	206071	237008	175530	213504	152854	46513.2	95232.4	82638.8	86159	40021.3	43226.9	26854.9
Naive + WA1/2020	7360.13	32550.8	15014.9		10752.2	9953.39	2983.55	14532.7	8698.55		9881.02	6643.99	295.731	2067.95	653.729		323.68	242.255
Naive + B.1.1.7	8663.8	11877.1	1072.42	4371.84	2328.26	6071.81	7643.78	23210.8	4699.89	4407.04	14288.9	10489.4	1016.64	872.764	451.789	1138.93	409.002	349.289
Naive + B.1.351	827.101	2110.87	1127.97	904.639	2039.31	782.65	1794.38	3356.53	1411.61	1591.63	2629.82	2590.3	997.326	2529.55	1508.74	947.172	1502.84	993.044
Figure S4F Source Data (Week 7 MSD - variant RBD)
	Variant RBD
Group	WA1/2020 RBD						B.1.1.7 RBD						P.1 RBD						B.1.351 RBD
WA1/2020 + WA1/2020	3662380	2315860	4059460	2603470	2506650	3446020	2919030	1845510	3239600	2099710	2044810	2644400	1906020	1328950	2413970	1118900	1501100	1842130	1437260	975560	1846200	886290	1045840	1312940
WA1/2020 + B.1.1.7	4066000	3423480	2158140	3915880		2501370	3120120	2672950	1742780	2893680		1787350	2211420	1860730	1238530	1665850		1324950	1506270	1381730	958940	1245690		951100
WA1/2020 + B.1.351	3916760	4519960	3274500	4016200	2723810	2917160	3027770	3548030	2742820	3162710	2127550	2334940	2426870	2549190	2265490	2342100	1623520	1947170	1782520	1886870	1755360	1714510	1274210	1453680
Naive + WA1/2020	1647820	2443800	2560010		1747920	1479450	1220650	1836660	1764570		1175560	1041320	375700	504970	634270		252010	266660	255550	305880	459920		170880	183300
Naive + B.1.1.7	1890530	1762700	1180330	2138220	2763810	1211980	1578180	1612550	929060	1571860	2433050	1047800	582660	330820	291320	504860	510960	194570	363220	203900	185620	371610	331230	130400
Naive + B.1.351	302880	649670	687400	709720	250090	552770	332700	639970	562820	959660	315460	483630	358910	697400	791580	766410	2658890	485830	274280	477530	500670	495630	902650	344160
Figure S4G Source Data (Week 7 MSD - variant S)
	Variant S
Group	WA1/2020 S						B.1.1.7 S						P.1 S						B.1.351 S
WA1/2020 + WA1/2020	7096620	5202290	6246210	5463740	5532010	6643930	5237940	4079000	4987880	3573270	4310330	5279060	4261540	4237630	3622090	3457520	4457720	5145130	3543080	2212590	3249150	2147030	2836180	2716580
WA1/2020 + B.1.1.7	7383620	6436180	5934190	5419410		4435400	6526230	5526870	4851200	4670670		3322950	5135060	4662330	4446510	3427590		3056550	3795670	3290980	3458660	2107440		2066080
WA1/2020 + B.1.351	6048210	7075530	5434510	5904130	4196650	4573070	5022330	5285490	4181660	5070200	3687730	4202280	4011720	3702320	4253530	3958070	2917550	3228580	3720840	4230320	3539380	3585270	2715100	2957150
Naive + WA1/2020	2689310	3453790	2720030		1710750	2028700	1425740	2609450	1575180		1107910	1278460	1402040	1286920	1059480		301680	611590	771850	1044110	739330		253990	436840
Naive + B.1.1.7	1592580	1701280	1191810	1683320	2345740	1019580	1640220	1937010	1704010	1864850	2566750	1322050	501370	517060	408370	483620	553860	265400	538520	403770	368610	521510	597280	279670
Naive + B.1.351	496570	793410	1270980	576910	513930	609740	476530	761800	982970	682090	482660	567120	423080	730600	1074460	587020	627020	504910	652390	952480	1775990	704620	840550	704920
Figure S4H Source Data (Week 7 NAb)
	Variant Pseudovirus
	WA1/2020						D614G						B.1.1.7						B.1.351
WA1/2020 + WA1/2020	12462	6736	43740	31436	33115	43740	17064	5310	9498	7578	4650	14274	5943	1184	20439	3558	1510	3380	3405	827	4695	4315	4860	4381
WA1/2020 + B.1.1.7	29796	8445	10818	8769		4600	7818	12030	5064	13224		34398	5381	8074	3120	3684		1586	1335	2929	3602	1153		3046
WA1/2020 + B.1.351	34263	9208	4650	18349	5789	8970	25146	22788	19212	9108	9900	17182	3340	7446	3273	3423	2253	3668	4058	3665	4860	1560	3707	5855
Naive + WA1/2020	8515	11326	8417		5006	7730	3385	25305	5848		2782	3758	765	8725	1072		643	1530	338	9277	758		31	707
Naive + B.1.1.7	4038	4299	8270	6279	26421	4401	1703	2028	1142	2455	6900	1283	3008	4267	2356	2662	3141	1293	2086	1177	259	1779	396	2271
Naive + B.1.351	2195	7364	6369	2726	2429	2508	1164	3648	2244	2298	3066	1068	359	396	262	570	659	383	2396	3956	1652	1356	1062	722
[truncated: 23 more columns]

## Sheet: Figure S5 Source Data
Figure S5 Source Data Compiled (NOTE: data correspond to Fig 4A Source Data; Mean +/- SEM shown in main text, individual traces in supplement)
Figure S5 Source Data (Relative Body Weight Change (%) Post-Challenge)
	Ad26.COV2.S + WA1/2020										Sham + CoV-WA										Ad26.COV2.S + CoV-B.1.351										Sham + CoV-B.1.351
Days Post Challenge	Hamster 1	Hamster 2	Hamster 3	Hamster 4	Hamster 5	Hamster 6	Hamster 7	Hamster 8	Hamster 9	Hamster 10	Hamster 11	Hamster 12	Hamster 13	Hamster 14	Hamster 15	Hamster 16	Hamster 17	Hamster 18	Hamster 19	Hamster 20	Hamster 21	Hamster 22	Hamster 23	Hamster 24	Hamster 25	Hamster 26	Hamster 27	Hamster 28	Hamster 29	Hamster 30	Hamster 31	Hamster 32	Hamster 33	Hamster 34	Hamster 35	Hamster 36	Hamster 37	Hamster 38	Hamster 39	Hamster 40
0	0	0	0	0	0	0	0	0	0	0	0	0	0	0	0	0	0	0	0	0	0	0	0	0	0	0	0	0	0	0	0	0	0	0	0	0	0	0	0	0
1	0.69	-0.49	1.18	-3.48	0.78	-0.43	0.35	-0.92	-3.99	0	2.76	2.18	1.64	-4.21	2.2	0.17	1.73	0.44	0.66	1.22	0.16	0.41	2.28	1.1	3.07	1.77	0.76	1.39	0.5	0	-0.28	-1.32	1.43	0.58	1.15	2.3	-5.89	1.46	-2.53	0.5
2	-1.55	-3.01	-0.27	-7.53	-1.55	-0.6	-1.92	-2.77	-4.27	-2.15	-2.93	-3.35	-0.44	-7.02	-2.08	-2.32	-2.56	-1.82	-3.36	-3.43	-1.03	0.08	1.58	1.69	2.98	-0.96	-1.59	0.1	-0.67	-0.95	-1.05	-1.01	0.56	0.58	-1.67	1.35	-3.1	0.08	-1.86	0.17
3	-0.09	-1.05	0.18	-4.14	-0.52	0.68	0.52	-1.43	-3.5	0.89	-4.82	-7.28	-6.03	-10.36	-7.52	-8	-7.46	0.51	-7.74	-7.24	-0.95	0	2.28	4.65	4.29	-2.22	-1.68	-2.59	0.67	-2.66	-6.25	-1.58	-4.36	-2.53	-7.09	-2.5	-6.84	-5.15	-5.28	-4.06
4	2.07	1.12	2.91	-2.4	3.19	2.13	-0.26	0.5	-1.61	0.3	-7.75	-10.96	-11.29	-12.99	-9.95	-11.61	-10.23	-1.53	-12.49	-10.52	-3.02	1.31	3.85	3.64	4.56	-4.14	-1.43	-2.09	1	-2.66	-10.47	-1.58	-7.61	-4.09	-9.49	-5.48	-9.94	-9.15	-9.29	-7.87
5		0.63	3	0.5	2.93			0.34	-2.45	0.07			-15.13	-15.89	-11.46	-14.88		-3.78	-15.19	-13.49		2.04	3.24	4.82	4.47			-1.2	1.16	-3.09			-10.79	-6.82	-11.37		-12.97	-12.31	-12.34	-10.27
6		1.4	2.09	-0.33	2.93			1.68	-1.82	0.07			-19.19	-18.44	-15.39	-18.14		-6.4	-17.9	-16.84		1.06	3.42	4.48	2.45			2.09	0.92	-1.29			-13.24	-9.06	-14.18		-15.91	-13.85	-15.02	-11.76
7		2.31	4.45	-0.08	5.69			1.93	-0.7	-0.45			-18.53	-18.79	-16.44	-19.35		-9.39	-19.28	-18.98		1.55	5.87	5.75	3.16			3.88	2.33	-0.69			-14.83	-8.76	-13.24		-15.04	-15.54	-17.4	-13.92
8		2.66	3.72	-1.49	5			0.67	-1.12	-1.04			-17.65	-18.7	-17.13	-19.6		-7.42	-19.36	-19.59		1.31	4.2	5.58	3.42			4.28	3.49	-1.2			-13.24	-6.62	-10.32		-11.85	-15.38	-14.05	-12.92
9		2.31	4.09	-0.17	5.34			2.01	0.56	-0.07			-13.05	-13.35	-12.73	-17.11		-5.17	-17.24	-18.6		0.98	5.69	5.16	2.89			5.28	3.41	-0.26			-8.33	-5.16	-6.99		-8.11	-12.23	-10.93	-10.36
10		3.57	2.63	0.99	5.95			2.1	1.19	0.52			-9.21	-10.54	-9.72	-12.12		-2.33	-14.02	-15.02		-0.16	6.04	5.84	2.45			6.18	3.41	1.72			-7.06	-1.56	-5.84		-6.52	-9.77	-7.58	-7.62
11		4.98	3.45	2.07	7.5			3.02	2.87	1.34			-6.03	-9.39	-6.37	-9.03		-1.67	-9.93	-12.12		1.8	5.52	7.19	5			6.47	4.99	2.41			-5.63	0.78	-3.44		-4.14	-7.46	-4.16	-6.3
12		3.78	3.63	3.56	7.59			2.85	3.29	1.48			-4.5	-7.37	-6.71	-8.94		0	-7.6	-10.9		0.9	6.22	7.36	4.65			6.77	5.16	2.84			-2.06	2.92	-0.83		-4.06	-5.77	-3.64	-5.8
13		5.61	4.09	5.22	9.83			2.6	4.76	0.89			-2.52	-4.65	-5.09	-5.67		1.09	-5.55	-8.38		2.29	7.44	8.46	5.96			7.67	6.32	3.26			0.95	2.82	0.42		-1.75	-2.69	-1.41	-3.48
14		5.12	5.72	5.96	10			3.27	5.45	1.71			0.44	-3.6	-2.2	-4.21		1.53	-5.11	-8		2.86	8.06	8.12	5.96			5.58	4.41	2.41			-1.03	3.41	-0.42		-1.91	-2.38	0.82	-3.89

## Sheet: Figure S6 Source Data
Figure S6 Source Data Compiled
Figure S6A Source Data			Figure S6B Source Data			Figure S6C Source Data			Figure S6D Source Data
Week 4 WA1/2020 RBD ELISA	Maximum Weight Loss (%)		Week 4 B.1.351 RBD ELISA	Maximum Weight Loss (%)		Week 4 WA1/2020 PV NAb	Maximum Weight Loss (%)		Week 4 B.1.351 PV NAb	Maximum Weight Loss (%)
3803.2	3.01331		269.6	0.163399		316	3.01331		220	0.163399
4222.1	0.27248		136.4	0		660	0.27248		100	0
4261.7	7.53311		167.8	0		393	7.53311		69	0
4418.7	1.55172		80.1	0		625	1.55172		50	0
1456	2.76846		61.1	2.58964		163	2.76846		50	2.58964
1161.5	4.26573		315	0.665557		88	4.26573		260	0.665557
5394.6	2.15293		48.3	3.09278		428	2.15293		157	3.09278
25	19.1886		25	14.8295		20	19.1886		20	14.8295
25	18.7884		25	9.0555		20	18.7884		20	9.0555
25	17.1296		25	14.1814		20	17.1296		20	14.1814
25	19.6045		25	15.9109		20	19.6045		20	15.9109
25	9.38865		25	15.5385		20	9.38865		20	15.5385
25	19.3572		25	17.3978		20	19.3572		20	17.3978
25	19.5884		25	13.9188		20	19.5884		20	13.9188

[truncated: 1 more sheets: Figure S7 Source Data]
